# Supplementary material for: Age, sex, residence, and region-specific differences in prevalence and patterns of multimorbidity among older Chinese: evidence from Chinese Longitudinal Healthy Longevity Survey
Source: BMC Public Health. 2022 Jun 4;22:1116. doi: 10.1186/s12889-022-13506-0 (PMC9166487; doi:10.1186/s12889-022-13506-0)
Supplement: Supplementary file 2 — Additional file 2: Table S1. Top ten frequent unique combination clusterswith multimorbidity, stratified by age. Table S2. Top ten frequentunique combination clusters with multimorbidity, stratified by sex. Table S3. Top ten frequent unique combination clusters with multimorbidity, stratified by residence. Table S4. Top ten frequent unique combination clusters with multimorbidity, stratified by region. [file 12889_2022_13506_MOESM2_ESM.xlsx]

## Sheet: Sheet1
Table S1. Top ten frequent unique combination clusters with multimorbidity, stratified by age.
Rank	Dyads of morbidity						Triads of morbidity
	65- 79 years		80- 89 years		≥90 years		65- 79 years		80- 89 years		≥90 years
	Combination	n (%)	Combination	n (%)	Combination	n (%)	Combination	n (%)	Combination	n (%)	Combination	n (%)
1	HTN + CVD	955(18.3)	HTN + CVD	790(19.9)	HTN + CVD	781(12.8)	HTN + CVD + AD	331(6.3)	HTN + CVD + AD	324(8.2)	HTN + CVD + AD	320(5.3)
2	HTN + AD	713(13.7)	HTN + AD	662(16.7)	HTN + AD	774(12.7)	HTN + CVD + DM	271(5.2)	HTN + CVD + RA	221(5.6)	HTN + CVD + VI	257(4.2)
3	HTN + DM	538(10.3)	CVD + AD	488(12.3)	CVD + AD	502(8.2)	HTN + CVD + RA	247(4.7)	HTN + CVD + DM	212(5.3)	HTN + AD + VI	188(3.1)
4	HTN + RA	487(9.3)	HTN + VI	419(10.6)	HTN + VI	496(8.1)	HTN + CVD + VI	213(4.1)	HTN + CVD + VI	212(5.3)	HTN + CVD + DM	180(3.0)
5	CVD + AD	483(9.3)	HTN + RA	406(10.2)	CVD + VI	394(6.5)	HTN + AD + DM	188(3.6)	HTN + AD + RA	183(4.6)	HTN + CVD + RA	178(2.9)
6	HTN + VI	426(8.2)	HTN + DM	385(9.7)	HTN + RA	261(5.9)	HTN + CVD + DL	181(3.5)	HTN + AD + VI	154(3.9)	HTN + CVD + RD	174(2.9)
7	CVD + RA	332(6.4)	CVD + RA	298(7.5)	AD + VI	350(5.7)	HTN + AD + RA	176(3.4)	HTN + CVD + RD	153(3.9)	HTN + AD + RA	167(2.7)
8	CVD + DM	323(6.2)	AD + RA	297(7.5)	AD + RA	332(5.4)	HTN + VI + RA	156(3.0)	HTN + VI + RA	153(3.9)	HTN + VI + RA	162(2.7)
9	HTN + DL	305(5.8)	CVD + VI	287(7.2)	HTN + RD	301(4.9)	HTN + AD + VI	140(2.7)	HTN + AD + DM	152(3.8)	CVD + AD + VI	152(2.5)
10	AD + RA	295(5.7)	HTN + RD	275(6.9)	HTN + DM	300(4.9)	HTN + CVD + RD	137(2.6)	CVD + AD + RA	144(3.2)	CVD + VI + RA	131(2.1)
Abbreviations: HTN, hypertension; CVD, cardiovascular disease; AD, affective disorder; VI, vision impairment; RA, respiratory disease; DM, diabetes; RD, respiratory disease; DL, dyslipidemia.
Table S2. Top ten frequent unique combination clusters with multimorbidity, stratified by sex.
Rank	Dyads of morbidity				Triads of morbidity
	Male		Female		Male		Female
	Combination	n (%)	Combination	n (%)	Combination	n (%)	Combination	n (%)
1	HTN + CVD	1030(15.3)	HTN + CVD	1496(17.5)	HTN + CVD + AD	354(5.3)	HTN + CVD + AD	621(7.3)
2	HTN + AD	809(12.0)	HTN + AD	1340(15.7)	HTN + CVD + VI	250(3.7)	HTN + CVD + VI	432(5.1)
3	CVD + AD	566(8.4)	CVD + AD	907(10.6)	HTN + CVD + DM	243(3.6)	HTN + CVD + RA	430(5.0)
4	HTN + VI	511(7.6)	HTN + VI	830(9.7)	HTN + CVD + RD	224(3.3)	HTN + CVD + DM	420(4.9)
5	HTN + DM	502(7.4)	HTN + RA	822(9.6)	HTN + CVD + RA	216(3.2)	HTN + AD + RA	368(4.3)
6	HTN + RA	432(6.4)	HTN + DM	721(8.4)	HTN + AD + DM	174(2.6)	HTN + VI + RA	326(3.8)
7	HTN + RD	421(6.2)	AD + RA	630(7.4)	HTN + AD + RA	158(2.3)	HTN + AD + VI	325(3.8)
8	CVD + VI	369(5.5)	CVD + VI	593(6.9)	HTN + AD + VI	157(2.3)	HTN + AD + DM	296(3.5)
9	CVD + RA	343(5.1)	CVD + RA	583(6.8)	HTN + CVD + DL	154(2.3）	HTN + AD + RA	278(3.3)
10	AD + RA	333(4.9)	AD + VI	535(6.3)	HTN + AD + RD	154(2.3）	CVD + AD + VI	259(3.0)
Abbreviations: HTN, hypertension; CVD, cardiovascular disease; AD, affective disorder; VI, vision impairment; RA, respiratory disease; DM, diabetes; RD, respiratory disease; DL, dyslipidemia.
Table S3. Top ten frequent unique combination clusters with multimorbidity, stratified by residence.
Rank	Dyads of morbidity				Triads of morbidity
	Urban		Rural		Urban		Rural
	Combination	n (%)	Combination	n (%)	Combination	n (%)	Combination	n (%)
1	HTN + CVD	1679(19.8)	HTN + AD	880(13.0)	HTN + CVD + AD	626(7.4)	HTN + CVD + AD	349(5.1)
2	HTN + AD	1269(14.9)	HTN + CVD	847(12.5)	HTN + CVD + VI	528(6.2)	HTN + AD + RA	198(2.9)
3	HTN + VI	936(11.0)	CVD + AD	561(8.3)	HTN + CVD + DM	502(5.9)	HTN + CVD + RA	181(2.7)
4	CVD + AD	912(10.7)	HTN + RA	467(6.9)	HTN + CVD + RA	465(5.5)	HTN + CVD + DM	161(2.4)
5	HTN + DM	875(10.3)	HTN + VI	405(6.0)	HTN + CVD + RD	339(4.0)	HTN + AD + VI	155(2.3)
6	HTN + RA	787(9.3)	AD + RA	385(5.7)	HTN + VI + RA	332(3.9)	HTN + CVD + VI	154(2.3)
7	CVD + VI	725(8.5)	HTN + DM	348(5.1)	HTN + AD + DM	331(3.9)	HTN + AD + DM	139(2.0)
8	CVD + RA	630(7.4)	HTN + RD	280(4.1)	HTN + AD + RA	328(3.9)	HTN + CVD + RD	125(1.8)
9	CVD + DM	576(6.8)	AD + VI	273(4.0)	HTN + AD + VI	327(3.9)	AD + CVD + RA	117(1.7)
10	HTN + RD	544(6.4)	CVD + RA	266(3.9)	HTN + CVD + DL	316(3.7)	HTN + AD + RD	110(1.6)
Abbreviations: HTN, hypertension; CVD, cardiovascular disease; AD, affective disorder; VI, vision impairment; RA, respiratory disease; DM, diabetes; RD, respiratory disease; DL, dyslipidemia.
Table S4. Top ten frequent unique combination clusters with multimorbidity, stratified by region.
Rank	Dyads of morbidity										Triads of morbidity
	East		West		South		North		Central		East		West		South		North		Central
	Combination	n (%)	Combination	n (%)	Combination	n (%)	Combination	n (%)	Combination	n (%)	Combination	n (%)	Combination	n (%)	Combination	n (%)	Combination	n (%)	Combination	n (%)
1	HTN + CVD	1188(19.1)	HTN + CVD	271(13.6)	HTN + AD	419(14.0)	HTN + CVD	385(24.1)	HTN + AD	368(12.3)	HTN + CVD + AD	501(8.0)	HTN + CVD + AD	104(5.2)	HTN + CVD + AD	140(4.7)	HTN + CVD + VI	148(9.3)	HTN + CVD + AD	138(4.6)
2	HTN + AD	983(15.8)	HTN + AD	254(12.7)	HTN + CVD	357(11.9)	HTN + VI	238(14.9)	HTN + CVD	360(12.0)	HTN + CVD + DM	313(5.0)	HTN + CVD + RA	78(3.9)	HTN + CVD + RA	109(3.6)	HTN + CVD + DM	118(7.4)	HTN + AD + RA	90(3.0)
3	CVD + AD	725(11.6)	HTN + RA	177(8.9)	HTN + RA	268(9.0)	CVD + VI	207(12.9)	AD + CVD	252(8.4)	HTN + CVD + VI	301(4.8)	HTN + CVD + DM	74(3.7)	HTN + CVD + VI	101(3.4)	HTN + CVD + RA	116(7.3)	HTN + CVD + RA	85(2.8)
4	HTN + VI	580(9.3)	CVD + AD	159(8.0)	HTN + VI	242(8.1)	HTN + DM	202(12.6)	AD + RA	190(6.3)	HTN + CVD + RA	273(4.4)	HTN + AD + RA	73(3.7)	HTN + CVD + DM	90(3.0)	HTN + CVD + AD	112(7.0)	HTN + CVD + VI	82(2.7)
5	HTN + DM	543(8.7)	HTN + DM	156(7.8)	AD + RA	218(7.3)	HTN + AD	201(12.6)	HTN + RA	189(6.3)	HTN + CVD + RD	244(3.9)	HTN + CVD + RD	66(3.3)	HTN + RA + VI	89(3.0)	HTN + CVD + DL	90(5.6)	HTN + CVD + DM	74(2.5)
6	HTN + RA	497(8.0)	AD + RA	146(7.3)	AD + CVD	202(6.7)	HTN + RA	174(10.9)	HTN + VI	183(6.1)	HTN + AD + DM	238(3.8)	HTN + CVD + VI	62(3.1)	HTN + AD + VI	87(2.9)	HTN + RA + VI	84(5.3)	AD + CVD + RA	68(2.3)
7	CVD + VI	410(6.0)	HTN + RD	142(7.1)	AD + VI	151(5.0)	CVD + AD	169(10.6)	HTN + DM	151(5.0)	HTN + AD + VI	237(3.7)	HTN + AD + RD	58(2.9)	HTN + AD + DM	70(2.3)	HTN + VI + DM	80(5.0)	HTN + AD + VI	63(2.1)
8	HTN + RD	378(6.1)	HTN + VI	137(6.9)	RA + VI	150(5.0)	CVD + RA	153(9.6)	CVD + RA	140(4.7)	HTN + AD + RA	213(3.4)	HTN + VI + RA	56(2.8)	CVD + AD + RA	67(2.2)	CVD + VI + RA	74(4.6)	HTN + AD + DM	53(1.8)
9	CVD + RA	371(6.0)	AD + RD	125(6.3)	CVD + RA	144(4.8）	CVD + DM	142(8.9)	AD + RD	137(4.6)	HTN + VI + RA	204(3.3)	HTN + RA + RD	53(2.7)	CVD + AD + VI	62(2.1)	CVD + VI + AD	74(4.6)	HTN + RA + VI	53(1.8)
10	AD + VI	362(5.8)	CVD + RA	113(5.7)	CVD + VI	139(4.7）	HTN + DL	127(7.9)	AD + VI	129(4.3)	HTN + CVD + DL	191(3.1)	HTN + AD + DM	52(2.6)	HTN + RA + DM	59(2.0)	HTN + VI + AD	69(4.3)	CVD + VI + RA	50(1.7)
Abbreviations: HTN, hypertension; CVD, cardiovascular disease; AD, affective disorder; VI, vision impairment; RA, respiratory disease; DM, diabetes; RD, respiratory disease; DL, dyslipidemia.
