# Supplementary material for: Age, sex, residence, and region-specific differences in prevalence and patterns of multimorbidity among older Chinese: evidence from Chinese Longitudinal Healthy Longevity Survey
Source: BMC Public Health. 2022 Jun 4;22:1116. doi: 10.1186/s12889-022-13506-0 (PMC9166487; doi:10.1186/s12889-022-13506-0)
Supplement: Supplementary file 3 — Additional file 3: Table S1. Analysis results of the association rules in the total population. Table S2. Analysis results of the association rules for 65–79-year-olds. Table S3. Analysis results of the association rules for 80–89-year-olds. Table S4. Analysis results of the association rules for ≥90-year-olds. Table S5. Analysis results of the association rules for males. Table S6. Analysis results of the association rules for females. Table S7. Analysis results of the association rules in urban areas. Table S8. Analysis results of the association rules in rural areas. Table S9. Analysis results of the association rules in the East. Table S10. Analysis results of the association rules in the West. Table S11. Analysis results of the association rules in the South. Table S12. Analysis results of the association rules in the North. Table S13. Analysis results of the association rules in the Central. [file 12889_2022_13506_MOESM3_ESM.xlsx]

## Sheet: Total
Table S1. Analysis results of the association rules in the total population.
rules	support	confidence	lift
{Hypertension,Rheumatoid arthritis} => {Vision impairment}	0.0308347	0.375598	2.39152
{Hypertension,Vision impairment} => {Rheumatoid arthritis}	0.0308347	0.35123	2.34589
{Dyslipidemia} => {Cardiovascular disease}	0.0329951	0.599287	2.32279
{Hypertension,Respiratory disease} => {Cardiovascular disease}	0.0303764	0.563107	2.18256
{Diabetes,Hypertension} => {Cardiovascular disease}	0.0434043	0.54211	2.10117
{Rheumatoid arthritis} => {Vision impairment}	0.0484452	0.323568	2.06023
{Vision impairment} => {Rheumatoid arthritis}	0.0484452	0.308462	2.06023
{Hypertension,Rheumatoid arthritis} => {Cardiovascular disease}	0.0422913	0.515152	1.99669
{Cardiovascular disease,Diabetes} => {Hypertension}	0.0434043	0.858808	1.98311
{Hypertension,Vision impairment} => {Cardiovascular disease}	0.0446481	0.508576	1.9712
{Diabetes} => {Cardiovascular disease}	0.0505401	0.479801	1.85967
{Affective disorders,Diabetes} => {Hypertension}	0.0307692	0.788591	1.82097
{Affective disorders,Hypertension} => {Cardiovascular disease}	0.0638298	0.453699	1.7585
{Diabetes} => {Hypertension}	0.0800655	0.760099	1.75518
{Dyslipidemia} => {Hypertension}	0.0407856	0.740785	1.71058
{Cardiovascular disease,Rheumatoid arthritis} => {Hypertension}	0.0422913	0.720982	1.66485
{Cardiovascular disease,Vision impairment} => {Hypertension}	0.0446481	0.70894	1.63705
{Cardiovascular disease,Respiratory disease} => {Hypertension}	0.0303764	0.674419	1.55733
{Vision impairment} => {Cardiovascular disease}	0.0629787	0.401	1.55425
{Respiratory disease} => {Cardiovascular disease}	0.0450409	0.395857	1.53431
{Affective disorders,Cardiovascular disease} => {Hypertension}	0.0638298	0.661914	1.52846
{Rheumatoid arthritis} => {Cardiovascular disease}	0.0586579	0.39178	1.51851
{Cardiovascular disease} => {Hypertension}	0.165368	0.640954	1.48006
{Hypertension} => {Cardiovascular disease}	0.165368	0.381859	1.48006
{Rheumatoid arthritis,Vision impairment} => {Hypertension}	0.0308347	0.636486	1.46974
{Affective disorders,Vision impairment} => {Hypertension}	0.0315548	0.596535	1.37749
{Hypertension,Rheumatoid arthritis} => {Affective disorders}	0.0344354	0.419458	1.36208
{Affective disorders,Rheumatoid arthritis} => {Hypertension}	0.0344354	0.569264	1.31451
{Rheumatoid arthritis} => {Affective disorders}	0.060491	0.404023	1.31196
{Vision impairment} => {Hypertension}	0.0877905	0.558983	1.29077
{Respiratory disease} => {Affective disorders}	0.0450409	0.395857	1.28544
{Rheumatoid arthritis} => {Hypertension}	0.0820949	0.548317	1.26614
{Cardiovascular disease,Hypertension} => {Affective disorders}	0.0638298	0.385986	1.25339
{Diabetes,Hypertension} => {Affective disorders}	0.0307692	0.384301	1.24792
{Affective disorders} => {Cardiovascular disease}	0.0964321	0.313138	1.2137
{Cardiovascular disease} => {Affective disorders}	0.0964321	0.373763	1.2137
{Diabetes} => {Affective disorders}	0.039018	0.370416	1.20283
{Hypertension,Vision impairment} => {Affective disorders}	0.0315548	0.359433	1.16716
{Respiratory disease} => {Hypertension}	0.0539444	0.474108	1.09478
{Vision impairment} => {Affective disorders}	0.0528969	0.336807	1.09369
{Affective disorders} => {Hypertension}	0.140687	0.456845	1.05492
{Hypertension} => {Affective disorders}	0.140687	0.324868	1.05492

## Sheet: 65-79 years
Table S2. Analysis results of the association rules for 65–79-year-olds.
rules	support	confidence	lift
{Dyslipidemia,Hypertension} => {Cardiovascular disease}	0.0347142	0.593443	2.20542
{Vision impairment} => {Rheumatoid arthritis}	0.0444956	0.346786	2.11726
{Dyslipidemia} => {Cardiovascular disease}	0.0433448	0.536817	1.99499
{Hypertension,Rheumatoid arthritis} => {Cardiovascular disease}	0.0473725	0.507187	1.88487
{Diabetes,Hypertension} => {Cardiovascular disease}	0.0519755	0.503717	1.87198
{Hypertension,Vision impairment} => {Cardiovascular disease}	0.0408516	0.5	1.85816
{Cardiovascular disease,Diabetes} => {Hypertension}	0.0519755	0.839009	1.75475
{Affective disorders,Hypertension} => {Cardiovascular disease}	0.0634829	0.464236	1.72525
{Cardiovascular disease,Dyslipidemia} => {Hypertension}	0.0347142	0.800885	1.67502
{Diabetes} => {Cardiovascular disease}	0.0619486	0.435897	1.61994
{Cardiovascular disease,Vision impairment} => {Hypertension}	0.0408516	0.758007	1.58534
{Affective disorders,Diabetes} => {Hypertension}	0.0360568	0.749004	1.56651
{Vision impairment} => {Cardiovascular disease}	0.0538934	0.42003	1.56097
{Cardiovascular disease,Rheumatoid arthritis} => {Hypertension}	0.0473725	0.743976	1.55599
{Diabetes} => {Hypertension}	0.103184	0.726046	1.51849
{Dyslipidemia} => {Hypertension}	0.0584964	0.724466	1.51519
{Rheumatoid arthritis} => {Cardiovascular disease}	0.0636747	0.388759	1.44475
{Respiratory disease} => {Cardiovascular disease}	0.0377829	0.387033	1.43834
{Affective disorders,Cardiovascular disease} => {Hypertension}	0.0634829	0.6853	1.43328
{Cardiovascular disease} => {Hypertension}	0.183161	0.680684	1.42362
{Hypertension} => {Cardiovascular disease}	0.183161	0.383073	1.42362
{Biliary disease} => {Hypertension}	0.034906	0.679104	1.42032
{Respiratory disease} => {Affective disorders}	0.0368239	0.37721	1.39984
{Hypertension,Rheumatoid arthritis} => {Affective disorders}	0.0337553	0.361396	1.34115
{Vision impairment} => {Hypertension}	0.0817031	0.636771	1.33178
{Diabetes,Hypertension} => {Affective disorders}	0.0360568	0.349442	1.29679
{Cardiovascular disease,Hypertension} => {Affective disorders}	0.0634829	0.346597	1.28623
{Rheumatoid arthritis} => {Affective disorders}	0.0565784	0.345433	1.28191
{Affective disorders} => {Cardiovascular disease}	0.0926352	0.343772	1.27757
{Cardiovascular disease} => {Affective disorders}	0.0926352	0.344262	1.27757
{Diabetes} => {Affective disorders}	0.0481396	0.338731	1.25704
{Affective disorders,Rheumatoid arthritis} => {Hypertension}	0.0337553	0.59661	1.24778
{Vision impairment} => {Affective disorders}	0.0416187	0.324365	1.20373
{Rheumatoid arthritis} => {Hypertension}	0.0934024	0.570258	1.19267
{Affective disorders} => {Hypertension}	0.136747	0.507473	1.06136
{Respiratory disease} => {Hypertension}	0.0475643	0.48723	1.01902

## Sheet: 80-89 years
Table S3. Analysis results of the association rules for 80–89-year-olds.
rules	support	confidence	lift
{Dyslipidemia,Hypertension} => {Cardiovascular disease}	0.0335266	0.707447	2.33675
{Dyslipidemia} => {Cardiovascular disease}	0.0403327	0.669456	2.21127
{Hypertension,Rheumatoid arthritis} => {Vision impairment}	0.0385682	0.376847	2.19846
{Hypertension,Vision impairment} => {Rheumatoid arthritis}	0.0385682	0.365155	2.13969
{Vision impairment} => {Rheumatoid arthritis}	0.0579783	0.338235	1.98195
{Rheumatoid arthritis} => {Vision impairment}	0.0579783	0.339734	1.98195
{Hypertension,Respiratory disease} => {Cardiovascular disease}	0.0385682	0.556364	1.83771
{Diabetes,Hypertension} => {Cardiovascular disease}	0.0534409	0.550649	1.81884
{Hypertension,Rheumatoid arthritis} => {Cardiovascular disease}	0.0557096	0.544335	1.79798
{Cardiovascular disease,Diabetes} => {Hypertension}	0.0534409	0.854839	1.74083
{Affective disorders,Vision impairment} => {Cardiovascular disease}	0.0312579	0.514523	1.69951
{Diabetes} => {Cardiovascular disease}	0.0625158	0.513458	1.69599
{Cardiovascular disease,Dyslipidemia} => {Hypertension}	0.0335266	0.83125	1.6928
{Hypertension,Vision impairment} => {Cardiovascular disease}	0.0534409	0.505967	1.67125
{Affective disorders,Diabetes} => {Hypertension}	0.0383161	0.804233	1.63778
{Diabetes} => {Hypertension}	0.0970507	0.797101	1.62326
{Affective disorders,Hypertension} => {Cardiovascular disease}	0.0816738	0.489426	1.61661
{Dyslipidemia} => {Hypertension}	0.047391	0.786611	1.60189
{Affective disorders,Rheumatoid arthritis} => {Cardiovascular disease}	0.0362995	0.484848	1.60149
{Cardiovascular disease,Rheumatoid arthritis} => {Hypertension}	0.0557096	0.741611	1.51025
{Cardiovascular disease,Vision impairment} => {Hypertension}	0.0534409	0.738676	1.50427
{Cardiovascular disease,Rheumatoid arthritis} => {Affective disorders}	0.0362995	0.483221	1.48485
{Rheumatoid arthritis} => {Cardiovascular disease}	0.0751197	0.440177	1.45394
{Cardiovascular disease,Respiratory disease} => {Hypertension}	0.0385682	0.701835	1.42925
{Vision impairment} => {Cardiovascular disease}	0.0723469	0.422059	1.39409
{Hypertension,Rheumatoid arthritis} => {Affective disorders}	0.0461306	0.450739	1.38504
{Rheumatoid arthritis,Vision impairment} => {Hypertension}	0.0385682	0.665217	1.35468
{Affective disorders,Cardiovascular disease} => {Hypertension}	0.0816738	0.663934	1.35207
{Rheumatoid arthritis} => {Affective disorders}	0.0748677	0.4387	1.34804
{Respiratory disease} => {Cardiovascular disease}	0.0549534	0.406716	1.34342
{Cardiovascular disease} => {Hypertension}	0.199143	0.657785	1.33955
{Hypertension} => {Cardiovascular disease}	0.199143	0.405544	1.33955
{Cardiovascular disease,Vision impairment} => {Affective disorders}	0.0312579	0.432056	1.32763
{Affective disorders,Vision impairment} => {Hypertension}	0.0388203	0.639004	1.3013
{Biliary disease} => {Hypertension}	0.0312579	0.635897	1.29497
{Cardiovascular disease,Hypertension} => {Affective disorders}	0.0816738	0.410127	1.26024
{Vision impairment} => {Hypertension}	0.105621	0.616176	1.25481
{Affective disorders,Rheumatoid arthritis} => {Hypertension}	0.0461306	0.616162	1.25478
{Affective disorders} => {Cardiovascular disease}	0.123015	0.378002	1.24857
{Cardiovascular disease} => {Affective disorders}	0.123015	0.406328	1.24857
{Rheumatoid arthritis} => {Hypertension}	0.102344	0.599705	1.22127
{Diabetes,Hypertension} => {Affective disorders}	0.0383161	0.394805	1.21316
{Respiratory disease} => {Affective disorders}	0.0531888	0.393657	1.20963
{Diabetes} => {Affective disorders}	0.0476431	0.391304	1.2024
{Hypertension,Vision impairment} => {Affective disorders}	0.0388203	0.367542	1.12939
{Vision impairment} => {Affective disorders}	0.0607512	0.354412	1.08904
{Respiratory disease} => {Hypertension}	0.0693219	0.51306	1.04482
{Affective disorders} => {Hypertension}	0.166877	0.512781	1.04425
{Hypertension} => {Affective disorders}	0.166877	0.339836	1.04425

## Sheet: ≥90 years
Table S4. Analysis results of the association rules for ≥90-year-olds.
rules	support	confidence	lift
{Diabetes} => {Cardiovascular disease}	0.0329833	0.522078	2.37961
{Hypertension,Vision impairment} => {Cardiovascular disease}	0.0421726	0.518145	2.36169
{Diabetes} => {Hypertension}	0.0492287	0.779221	2.18426
{Rheumatoid arthritis} => {Vision impairment}	0.0456186	0.367725	2.13421
{Cardiovascular disease,Hypertension} => {Vision impairment}	0.0421726	0.329065	1.90983
{Affective disorders,Hypertension} => {Cardiovascular disease}	0.0525107	0.413437	1.88443
{Cardiovascular disease,Vision impairment} => {Hypertension}	0.0421726	0.652284	1.82844
{Respiratory disease} => {Cardiovascular disease}	0.0447982	0.393939	1.79556
{Affective disorders,Cardiovascular disease} => {Hypertension}	0.0525107	0.63745	1.78685
{Vision impairment} => {Cardiovascular disease}	0.0646538	0.375238	1.71032
{Cardiovascular disease} => {Hypertension}	0.128159	0.584144	1.63743
{Hypertension} => {Cardiovascular disease}	0.128159	0.359246	1.63743
{Rheumatoid arthritis} => {Cardiovascular disease}	0.0436495	0.351852	1.60373
{Affective disorders,Vision impairment} => {Hypertension}	0.03085	0.537143	1.50568
{Rheumatoid arthritis} => {Hypertension}	0.0592386	0.477513	1.33853
{Rheumatoid arthritis} => {Affective disorders}	0.0544798	0.439153	1.33277
{Vision impairment} => {Hypertension}	0.0813915	0.472381	1.32414
{Respiratory disease} => {Affective disorders}	0.0467673	0.411255	1.2481
{Cardiovascular disease,Hypertension} => {Affective disorders}	0.0525107	0.409731	1.24348
{Respiratory disease} => {Hypertension}	0.0493928	0.434343	1.21752
{Hypertension,Vision impairment} => {Affective disorders}	0.03085	0.379032	1.15031
{Cardiovascular disease} => {Affective disorders}	0.0823761	0.375467	1.13949
{Affective disorders} => {Hypertension}	0.12701	0.385458	1.08049
{Hypertension} => {Affective disorders}	0.12701	0.356026	1.08049
{Vision impairment} => {Affective disorders}	0.0574335	0.333333	1.01162

## Sheet: Male
Table S5. Analysis results of the association rules for males.
rules	support	confidence	lift
{Hypertension,Respiratory disease} => {Cardiovascular disease}	0.0332344	0.532067	2.09593
{Cardiovascular disease,Diabetes} => {Hypertension}	0.0360534	0.832192	2.00392
{Hypertension,Rheumatoid arthritis} => {Cardiovascular disease}	0.0320475	0.5	1.96961
{Hypertension,Vision impairment} => {Cardiovascular disease}	0.037092	0.489237	1.92721
{Diabetes,Hypertension} => {Cardiovascular disease}	0.0360534	0.484064	1.90683
{Diabetes} => {Hypertension}	0.0744807	0.750374	1.8069
{Affective disorders,Hypertension} => {Cardiovascular disease}	0.0525223	0.437577	1.72371
{Dyslipidemia} => {Hypertension}	0.0372404	0.7151	1.72196
{Diabetes} => {Cardiovascular disease}	0.0433234	0.436472	1.71936
{Cardiovascular disease,Rheumatoid arthritis} => {Hypertension}	0.0320475	0.690096	1.66175
{Cardiovascular disease,Vision impairment} => {Hypertension}	0.037092	0.677507	1.63144
{Vision impairment} => {Cardiovascular disease}	0.0547478	0.401087	1.57997
{Cardiovascular disease,Respiratory disease} => {Hypertension}	0.0332344	0.653061	1.57257
{Affective disorders,Cardiovascular disease} => {Hypertension}	0.0525223	0.625442	1.50607
{Rheumatoid arthritis} => {Cardiovascular disease}	0.0464392	0.381242	1.5018
{Respiratory disease} => {Cardiovascular disease}	0.0508902	0.368026	1.44973
{Cardiovascular disease} => {Hypertension}	0.152819	0.601987	1.44959
{Hypertension} => {Cardiovascular disease}	0.152819	0.367989	1.44959
{Vision impairment} => {Hypertension}	0.075816	0.555435	1.33749
{Rheumatoid arthritis} => {Affective disorders}	0.0436202	0.3581	1.29415
{Respiratory disease} => {Affective disorders}	0.0494065	0.357296	1.29125
{Rheumatoid arthritis} => {Hypertension}	0.064095	0.526188	1.26706
{Cardiovascular disease,Hypertension} => {Affective disorders}	0.0525223	0.343689	1.24207
{Diabetes} => {Affective disorders}	0.0336795	0.339312	1.22626
{Affective disorders} => {Cardiovascular disease}	0.0839763	0.303485	1.19549
{Cardiovascular disease} => {Affective disorders}	0.0839763	0.330801	1.19549
{Respiratory disease} => {Hypertension}	0.0624629	0.451717	1.08774
{Affective disorders} => {Hypertension}	0.12003	0.43378	1.04454

## Sheet: Female
Table S6. Analysis results of the association rules for females.
rules	support	confidence	lift
{Dyslipidemia} => {Cardiovascular disease}	0.035618	0.620408	2.37452
{Hypertension,Rheumatoid arthritis} => {Vision impairment}	0.0381957	0.396594	2.28866
{Hypertension,Vision impairment} => {Rheumatoid arthritis}	0.0381957	0.392771	2.2867
{Diabetes,Hypertension} => {Cardiovascular disease}	0.0492091	0.582524	2.22953
{Hypertension,Rheumatoid arthritis} => {Cardiovascular disease}	0.0503808	0.523114	2.00214
{Hypertension,Vision impairment} => {Cardiovascular disease}	0.0506151	0.520482	1.99207
{Vision impairment} => {Rheumatoid arthritis}	0.0592853	0.342123	1.99183
{Rheumatoid arthritis} => {Vision impairment}	0.0592853	0.345157	1.99183
{Cardiovascular disease,Diabetes} => {Hypertension}	0.0492091	0.875	1.95706
{Diabetes} => {Cardiovascular disease}	0.056239	0.510638	1.95439
{Affective disorders,Vision impairment} => {Cardiovascular disease}	0.0303456	0.484112	1.85287
{Affective disorders,Diabetes} => {Hypertension}	0.0346807	0.802168	1.79416
{Affective disorders,Cardiovascular disease} => {Rheumatoid arthritis}	0.0325718	0.306505	1.78446
{Affective disorders,Hypertension} => {Cardiovascular disease}	0.0727592	0.463433	1.77372
{Diabetes} => {Hypertension}	0.0844757	0.767021	1.71555
{Dyslipidemia} => {Hypertension}	0.0435852	0.759184	1.69802
{Affective disorders,Rheumatoid arthritis} => {Cardiovascular disease}	0.0325718	0.44127	1.6889
{Cardiovascular disease,Rheumatoid arthritis} => {Hypertension}	0.0503808	0.737564	1.64966
{Respiratory disease} => {Cardiovascular disease}	0.0404218	0.42804	1.63826
{Cardiovascular disease,Vision impairment} => {Hypertension}	0.0506151	0.728499	1.62939
{Vision impairment} => {Cardiovascular disease}	0.0694786	0.400947	1.53456
{Affective disorders,Cardiovascular disease} => {Hypertension}	0.0727592	0.684675	1.53137
{Rheumatoid arthritis} => {Cardiovascular disease}	0.068307	0.397681	1.52207
{Cardiovascular disease} => {Hypertension}	0.175278	0.670852	1.50045
{Hypertension} => {Cardiovascular disease}	0.175278	0.392034	1.50045
{Biliary disease} => {Hypertension}	0.0332748	0.657407	1.47038
{Rheumatoid arthritis,Vision impairment} => {Hypertension}	0.0381957	0.644269	1.44099
{Cardiovascular disease,Rheumatoid arthritis} => {Affective disorders}	0.0325718	0.476844	1.43356
{Affective disorders,Vision impairment} => {Hypertension}	0.0380785	0.607477	1.3587
{Hypertension,Rheumatoid arthritis} => {Affective disorders}	0.0431166	0.447689	1.3459
{Respiratory disease} => {Affective disorders}	0.0415934	0.440447	1.32413
{Cardiovascular disease,Vision impairment} => {Affective disorders}	0.0303456	0.436762	1.31306
{Affective disorders,Rheumatoid arthritis} => {Hypertension}	0.0431166	0.584127	1.30648
{Rheumatoid arthritis} => {Affective disorders}	0.0738137	0.429741	1.29195
{Vision impairment} => {Hypertension}	0.0972466	0.56119	1.25518
{Rheumatoid arthritis} => {Hypertension}	0.0963093	0.560709	1.2541
{Cardiovascular disease,Hypertension} => {Affective disorders}	0.0727592	0.415107	1.24795
{Diabetes,Hypertension} => {Affective disorders}	0.0346807	0.410541	1.23423
{Cardiovascular disease} => {Affective disorders}	0.106268	0.406726	1.22276
{Affective disorders} => {Cardiovascular disease}	0.106268	0.319479	1.22276
{Diabetes} => {Affective disorders}	0.0432337	0.392553	1.18015
{Hypertension,Vision impairment} => {Affective disorders}	0.0380785	0.391566	1.17718
{Respiratory disease} => {Hypertension}	0.0472173	0.5	1.11832
{Vision impairment} => {Affective disorders}	0.0626831	0.361731	1.08749
{Affective disorders} => {Hypertension}	0.157001	0.471997	1.05569
{Hypertension} => {Affective disorders}	0.157001	0.351153	1.05569

## Sheet: Urban
Table S7. Analysis results of the association rules in urban areas.
rules	support	confidence	lift
{Cardiovascular disease,Vision impairment} => {Rheumatoid arthritis}	0.0336827	0.394483	2.48299
{Cardiovascular disease,Rheumatoid arthritis} => {Vision impairment}	0.0336827	0.453968	2.41368
{Dysilipidemia,Hypertension} => {Cardiovascular disease}	0.0372159	0.681034	2.30569
{Hypertension,Rheumatoid arthritis} => {Vision impairment}	0.0391002	0.421855	2.24294
{Hypertension,Vision impairment} => {Rheumatoid arthritis}	0.0391002	0.354701	2.23259
{Dysilipidemia} => {Cardiovascular disease}	0.0453421	0.626016	2.11942
{Hypertension,Respiratory disease} => {Cardiovascular disease}	0.0399246	0.623162	2.10976
{Hypertension,Rheumatoid arthritis} => {Cardiovascular disease}	0.0547639	0.590851	2.00037
{Rheumatoid arthritis} => {Vision impairment}	0.059357	0.37361	1.98643
{Vision impairment} => {Rheumatoid arthritis}	0.059357	0.315592	1.98643
{Affective disorders,Cardiovascular disease} => {Rheumatoid arthritis}	0.033565	0.3125	1.96697
{Diabetes,Hypertension} => {Cardiovascular disease}	0.0591214	0.573714	1.94235
{Rheumatoid arthritis,Vision impairment} => {Cardiovascular disease}	0.0336827	0.56746	1.92117
{Hypertension,Vision impairment} => {Cardiovascular disease}	0.0621835	0.564103	1.90981
{Cardiovascular disease,Diabetes} => {Hypertension}	0.0591214	0.871528	1.88251
{Affective disorders,Rheumatoid arthritis} => {Cardiovascular disease}	0.033565	0.528757	1.79014
{Cardiovascular disease,Dysilipidemia} => {Hypertension}	0.0372159	0.820779	1.77289
{Affective disorders,Vision impairment} => {Cardiovascular disease}	0.0326228	0.517757	1.7529
{Affective disorders,Diabetes} => {Hypertension}	0.0389825	0.809291	1.74808
{Diabetes} => {Cardiovascular disease}	0.0678365	0.507937	1.71965
{Diabetes,Vision impairment} => {Hypertension}	0.0306207	0.795107	1.71744
{Cardiovascular disease,Hypertension} => {Vision impairment}	0.0621835	0.314473	1.672
{Affective disorders,Hypertension} => {Cardiovascular disease}	0.0737251	0.493302	1.67011
{Diabetes} => {Hypertension}	0.10305	0.771605	1.66667
{Dysilipidemia} => {Hypertension}	0.0546461	0.754472	1.62967
{Respiratory disease} => {Vision impairment}	0.0382758	0.305451	1.62404
{Affective disorders,Cardiovascular disease} => {Vision impairment}	0.0326228	0.303728	1.61487
{Cardiovascular disease,Rheumatoid arthritis} => {Hypertension}	0.0547639	0.738095	1.59429
{Rheumatoid arthritis} => {Cardiovascular disease}	0.0741962	0.467013	1.5811
{Cardiovascular disease,Vision impairment} => {Hypertension}	0.0621835	0.728276	1.57308
{Respiratory disease} => {Cardiovascular disease}	0.0570015	0.454887	1.54005
{Vision impairment} => {Cardiovascular disease}	0.0853845	0.453976	1.53697
{Cardiovascular disease,Respiratory disease} => {Hypertension}	0.0399246	0.700413	1.5129
{Cardiovascular disease,Rheumatoid arthritis} => {Affective disorders}	0.033565	0.452381	1.48422
{Affective disorders,Cardiovascular disease} => {Hypertension}	0.0737251	0.686404	1.48264
{Cardiovascular disease} => {Hypertension}	0.197739	0.669458	1.44604
{Hypertension} => {Cardiovascular disease}	0.197739	0.427118	1.44604
{Biliary disease} => {Hypertension}	0.0339183	0.659039	1.42353
{Rheumatoid arthritis,Vision impairment} => {Hypertension}	0.0391002	0.65873	1.42286
{Hypertension,Rheumatoid arthritis} => {Affective disorders}	0.0386291	0.416773	1.36739
{Affective disorders,Vision impairment} => {Hypertension}	0.0385114	0.611215	1.32023
{Affective disorders,Rheumatoid arthritis} => {Hypertension}	0.0386291	0.608534	1.31444
{Rheumatoid arthritis} => {Affective disorders}	0.063479	0.399555	1.31091
{Respiratory disease} => {Affective disorders}	0.0498175	0.397556	1.30435
{Vision impairment} => {Hypertension}	0.110234	0.586099	1.26598
{Rheumatoid arthritis} => {Hypertension}	0.0926864	0.583395	1.26014
{Cardiovascular disease,Vision impairment} => {Affective disorders}	0.0326228	0.382069	1.25353
{Diabetes,Hypertension} => {Affective disorders}	0.0389825	0.378286	1.24112
{Cardiovascular disease,Hypertension} => {Affective disorders}	0.0737251	0.372841	1.22326
{Affective disorders} => {Cardiovascular disease}	0.107408	0.352396	1.19306
{Cardiovascular disease} => {Affective disorders}	0.107408	0.363636	1.19306
{Diabetes} => {Affective disorders}	0.0481686	0.36067	1.18333
{Hypertension,Vision impairment} => {Affective disorders}	0.0385114	0.349359	1.14622
{Respiratory disease} => {Hypertension}	0.0640678	0.511278	1.10437
{Vision impairment} => {Affective disorders}	0.0630079	0.335003	1.09912
{Affective disorders} => {Hypertension}	0.149452	0.49034	1.05914
{Hypertension} => {Affective disorders}	0.149452	0.322819	1.05914

## Sheet: Rural
Table S8. Analysis results of the association rules for in rural areas.
rules	support	confidence	lift
{Affective disorders,Hypertension} => {Cardiovascular disease}	0.0514446	0.396591	1.87751
{Diabetes} => {Hypertension}	0.0512972	0.732632	1.85178
{Affective disorders,Cardiovascular disease} => {Hypertension}	0.0514446	0.622103	1.57241
{Cardiovascular disease} => {Hypertension}	0.124853	0.591068	1.49397
{Hypertension} => {Cardiovascular disease}	0.124853	0.315574	1.49397
{Respiratory disease} => {Cardiovascular disease}	0.0300708	0.302671	1.43288
{Cardiovascular disease,Hypertension} => {Affective disorders}	0.0514446	0.412043	1.32103
{Rheumatoid arthritis} => {Affective disorders}	0.0567512	0.410448	1.31592
{Vision impairment} => {Hypertension}	0.0596993	0.504988	1.27639
{Respiratory disease} => {Affective disorders}	0.0390625	0.393175	1.26054
{Rheumatoid arthritis} => {Hypertension}	0.0688384	0.497868	1.2584
{Cardiovascular disease} => {Affective disorders}	0.0826946	0.391486	1.25512
{Vision impairment} => {Affective disorders}	0.0402417	0.340399	1.09134
{Affective disorders} => {Hypertension}	0.129717	0.415879	1.05116
{Hypertension} => {Affective disorders}	0.129717	0.327869	1.05116
{Respiratory disease} => {Hypertension}	0.0412736	0.41543	1.05003

## Sheet: East
Table S9. Analysis results of the association rules in the East.
rules	support	confidence	lift
{Hypertension,Vision impairment} => {Rheumatoid arthritis}	0.0327763	0.351724	2.66642
{Hypertension,Rheumatoid arthritis} => {Vision impairment}	0.0327763	0.410463	2.6419
{Rheumatoid arthritis} => {Vision impairment}	0.0480398	0.36419	2.34407
{Vision impairment} => {Rheumatoid arthritis}	0.0480398	0.309204	2.34407
{Hypertension,Respiratory disease} => {Cardiovascular disease}	0.0392031	0.645503	2.25835
{Dyslipidemia,Hypertension} => {Cardiovascular disease}	0.0306877	0.624183	2.18376
{Diabetes,Hypertension} => {Cardiovascular disease}	0.0502892	0.576427	2.01669
{Dyslipidemia} => {Cardiovascular disease}	0.0372751	0.574257	2.00909
{Hypertension,Rheumatoid arthritis} => {Cardiovascular disease}	0.0438625	0.549296	1.92176
{Cardiovascular disease,Diabetes} => {Hypertension}	0.0502892	0.876751	1.8423
{Hypertension,Vision impairment} => {Cardiovascular disease}	0.0483612	0.518966	1.81565
{Affective disorders,Hypertension} => {Cardiovascular disease}	0.0804949	0.509664	1.78311
{Diabetes} => {Cardiovascular disease}	0.0573586	0.502817	1.75915
{Cardiovascular disease,Dyslipidemia} => {Hypertension}	0.0306877	0.823276	1.72994
{Respiratory disease} => {Cardiovascular disease}	0.0549486	0.479663	1.67815
{Affective disorders,Diabetes} => {Hypertension}	0.0382391	0.785479	1.65051
{Diabetes} => {Hypertension}	0.0872429	0.764789	1.60704
{Dyslipidemia} => {Hypertension}	0.0491645	0.757426	1.59157
{Rheumatoid arthritis} => {Cardiovascular disease}	0.059608	0.451888	1.58097
{Cardiovascular disease,Rheumatoid arthritis} => {Hypertension}	0.0438625	0.735849	1.54623
{Cardiovascular disease,Vision impairment} => {Hypertension}	0.0483612	0.734146	1.54265
{Cardiovascular disease,Respiratory disease} => {Hypertension}	0.0392031	0.71345	1.49916
{Vision impairment} => {Cardiovascular disease}	0.065874	0.423992	1.48338
{Affective disorders,Cardiovascular disease} => {Hypertension}	0.0804949	0.691034	1.45206
{Rheumatoid arthritis,Vision impairment} => {Hypertension}	0.0327763	0.682274	1.43365
{Cardiovascular disease} => {Hypertension}	0.190874	0.667791	1.40322
{Hypertension} => {Cardiovascular disease}	0.190874	0.40108	1.40322
{Diabetes,Hypertension} => {Affective disorders}	0.0382391	0.438306	1.38689
{Biliary disease} => {Hypertension}	0.0322943	0.656863	1.38025
{Affective disorders,Vision impairment} => {Hypertension}	0.0380784	0.654696	1.3757
{Hypertension,Rheumatoid arthritis} => {Affective disorders}	0.0342224	0.428571	1.35609
{Diabetes} => {Affective disorders}	0.0486825	0.426761	1.35036
{Rheumatoid arthritis} => {Affective disorders}	0.0559126	0.423873	1.34122
{Cardiovascular disease,Hypertension} => {Affective disorders}	0.0804949	0.421717	1.3344
{Hypertension,Vision impairment} => {Affective disorders}	0.0380784	0.408621	1.29296
{Affective disorders} => {Cardiovascular disease}	0.116485	0.368582	1.28952
{Cardiovascular disease} => {Affective disorders}	0.116485	0.407532	1.28952
{Affective disorders,Rheumatoid arthritis} => {Hypertension}	0.0342224	0.612069	1.28613
{Rheumatoid arthritis} => {Hypertension}	0.0798522	0.605359	1.27203
{Respiratory disease} => {Affective disorders}	0.0459512	0.401122	1.26923
{Vision impairment} => {Hypertension}	0.0931877	0.599793	1.26034
{Vision impairment} => {Affective disorders}	0.058162	0.374354	1.18453
{Gastrointestinal ulcer} => {Hypertension}	0.0318123	0.554622	1.16542
{Respiratory disease} => {Hypertension}	0.0607326	0.530154	1.114
{Affective disorders} => {Hypertension}	0.157937	0.499746	1.05011
{Hypertension} => {Affective disorders}	0.157937	0.33187	1.05011

## Sheet: West
Table S10. Analysis results of the association rules in the West.
rules	support	confidence	lift
{Dyslipidemia} => {Cardiovascular disease}	0.0311089	0.584906	2.71097
{Diabetes,Hypertension} => {Cardiovascular disease}	0.03713	0.474359	2.1986
{Hypertension,Respiratory disease} => {Cardiovascular disease}	0.0331159	0.464789	2.15424
{Hypertension,Vision impairment} => {Cardiovascular disease}	0.0311089	0.452555	2.09754
{Hypertension,Rheumatoid arthritis} => {Cardiovascular disease}	0.039137	0.440678	2.04249
{Diabetes} => {Cardiovascular disease}	0.0461616	0.438095	2.03052
{Cardiovascular disease,Diabetes} => {Hypertension}	0.03713	0.804348	2.01897
{Affective disorders,Hypertension} => {Cardiovascular disease}	0.0521826	0.409449	1.89775
{Vision impairment} => {Rheumatoid arthritis}	0.0501756	0.34965	1.87831
{Diabetes} => {Hypertension}	0.078274	0.742857	1.86463
{Cardiovascular disease,Respiratory disease} => {Hypertension}	0.0331159	0.702128	1.76239
{Cardiovascular disease,Rheumatoid arthritis} => {Hypertension}	0.039137	0.690265	1.73262
{Dyslipidemia} => {Hypertension}	0.0361264	0.679245	1.70496
{Affective disorders,Cardiovascular disease} => {Hypertension}	0.0521826	0.654088	1.64181
{Respiratory disease} => {Rheumatoid arthritis}	0.0476668	0.302548	1.62528
{Cardiovascular disease,Vision impairment} => {Hypertension}	0.0311089	0.639175	1.60438
{Cardiovascular disease} => {Hypertension}	0.135976	0.630233	1.58193
{Hypertension} => {Cardiovascular disease}	0.135976	0.34131	1.58193
{Vision impairment} => {Cardiovascular disease}	0.0486703	0.339161	1.57197
{Biliary disease} => {Hypertension}	0.0381335	0.589147	1.4788
{Rheumatoid arthritis} => {Cardiovascular disease}	0.0566984	0.304582	1.4117
{Hypertension,Rheumatoid arthritis} => {Affective disorders}	0.0366282	0.412429	1.36088
{Respiratory disease} => {Affective disorders}	0.0627195	0.398089	1.31356
{Rheumatoid arthritis} => {Affective disorders}	0.0732564	0.393531	1.29852
{Cardiovascular disease,Hypertension} => {Affective disorders}	0.0521826	0.383764	1.26629
{Affective disorders,Rheumatoid arthritis} => {Hypertension}	0.0366282	0.5	1.25504
{Cardiovascular disease} => {Affective disorders}	0.0797792	0.369767	1.22011
{Vision impairment} => {Hypertension}	0.0687406	0.479021	1.20238
{Rheumatoid arthritis} => {Hypertension}	0.0888108	0.477089	1.19753
{Respiratory disease} => {Hypertension}	0.0712494	0.452229	1.13513
{Affective disorders} => {Hypertension}	0.127446	0.42053	1.05556
{Hypertension} => {Affective disorders}	0.127446	0.319899	1.05556

[truncated: 3 more sheets: South, North, Central]
